# Supplementary material for: A Modular Biomimetic Preclinical Platform to Elucidate the Interaction Between Cancer Cells and the Bone Metastatic Niche
Source: J Funct Biomater. 2025 Jun 12;16(6):220. doi: 10.3390/jfb16060220 (PMC12194721; doi:10.3390/jfb16060220)
Supplement: Supplementary file 1 [file jfb-16-00220-s001.zip]

Archive with 1 entries (1 files):
- jfb-3601766-supplementary.pdf
